# Supplementary material for: High-Value and Environmentally Friendly Recycling Method for Coal-Based Solid Waste Based on Polyurethane Composite Materials
Source: Polymers (Basel). 2024 Jul 17;16(14):2044. doi: 10.3390/polym16142044 (PMC11281150; doi:10.3390/polym16142044)
Supplement: Supplementary file 1 [file polymers-16-02044-s001.zip]

Archive with 1 entries (1 files):
- polymers-3084811-supplementary.pdf
